# Supplementary material for: Contribution of Protonation to the Dielectric Relaxation Arising from Bacteriopheophytin Reductions in the Photosynthetic Reaction Centers of Rhodobacter sphaeroides
Source: Biomolecules. 2024 Oct 27;14(11):1367. doi: 10.3390/biom14111367 (PMC11591870; doi:10.3390/biom14111367)
Supplement: Supplementary file 1 [file biomolecules-14-01367-s001.zip]

Archive with 5 entries (5 files):
- biomolecules-3249293-supplementary.pdf
- Video S1. .mp4
- Video S2 .mp4
- Video S3 .mp4
- Video S4 .mp4
